# Supplementary material for: The EGFR-ZNF263 signaling axis silences SIX3 in glioblastoma epigenetically
Source: Oncogene. 2020 Feb 13;39(15):3163–78. doi: 10.1038/s41388-020-1206-7 (PMC7142014; doi:10.1038/s41388-020-1206-7)
Supplement: Supplementary file 2 — supplement_antibody information [file 41388_2020_1206_MOESM2_ESM.xlsx]

## Sheet: Sheet1
Name of antibody	Company	Product code
Anti-SIX3	Santa Cruz	SC-134776
Anti-ZNF263	Sigma	SAB2102838
Anti-ZNF263	Abcam	Ab56831
Anti-SUZ12	Santa Cruz	SC-233715
Anti-SUZ12	Abcam	ab12073
Anti-EGF Recptor	CST	4267
Anti-Phospho-EGF Receptor(Tyr1173)	CST	4407
Anti-EZH2	Proteintech	21800-1-AP
Anti-EED	Santa Cruz	SC-28701
Anti-DNMT1	Santa Cruz	SC-20701
Anti-DNMT3A	CST	3598
Anti-DNMT3B	CST	67259
Anti-SETDB1	Proteintech	11231-1-AP
Anti-G9a	CST	3306
Anti-KAP1	Sangon	D155285
Anti-PHF8	abcam	Ab36038
Anti-UHRF1	Bioss	BS-6427R
Anti-HDAC1	Bioss	BS-2895R
Anti-HDAC2	Bioss	BS-1813R
Anti-SUV39H1	Santa Cruz	SC-23961
Anti-SUV39H2	Santa Cruz	SC-13014
Anti-HP1γ	Sangon	D160500
Anti-HP1α	Sangon	D220366
Anti-Phospho-p44/42 MAPK (Thr202/Tyr204)	CST	9101
Anti-ERK1	Santa Cruz	SC-93
Anti-ERK2	Santa Cruz	SC-154
Anti-(pan)Akt	CST	4685
Anti-Phospho-Akt(Ser473)	CST	4060
Anti-Ubiquitin	Santa Cruz	SC-9133
Anti-Flag	Sigma	F1804
Anti-GFP	Bryotime	AG279
Anti-trimethyl-Histone H3 (Lys27)	Millipore	07-449
Anti-trimethyl-Histone H3 (Lys9)	Millipore	17-10242
Anti-acetyl-Histone H3 (lys9)	Millipore	17-609
Anti-α-Tubulin	Proteintech	66031-1-Ig
Anti-GAPDH	Sangon	D190090
Anit-histone 3	Beyotime	AH433
